# Supplementary material for: REM genes controlling phyllotaxis and yield: bridging findings from Arabidopsis thaliana to Brassica napus
Source: Front Plant Sci. 2026 Feb 2;16:1743387. doi: 10.3389/fpls.2025.1743387 (PMC12907299; doi:10.3389/fpls.2025.1743387)
Supplement: Supplementary file 2 [file Table2.xlsx]

## Sheet: Foglio1
	ID	sequence	amplified gene ID	target gene code and notes
	Bna1	TAATTTCAGCCACGGAGACG	BnaREM34A1	BnaA01g34820 fw qRT-PCR
	Bna2	CTGCTTCTGGTTTCTCACTC	BnaREM34A1	BnaA01g34820 rv qRT-PCR
	Bna3	GAATGACTCATTCGTGTTGGAG	BnaREM34C1	BnaC01g06860 fw qRT-PCR
	Bna4	CTGTTTGAAACCCTAGTGCATC	BnaREM34C1	BnaC01g06860 rv qRT-PCR
	Bna5	TCTAGCCTCATCGATGATCG	BnaREM34A2	BnaA01g34830 fw qRT-PCR
	Bna6	CAGCCTCGTCTGATGTTAAATG	BnaREM34A2	BnaA01g34830 rv qRT-PCR
	Bna7	TCCAGTGACATACAACACGC	BnaREM34C2	BnaC01g06840 fw qRT-PCR
	Bna8	TCTCACACGGTTTATTGTGC	BnaREM34C2	BnaC01g06840 rv qRT-PCR
	Bna9	TGTATCTGTGTCCCCTCGGT	Bna34REMA3	BnaA08g30700 fw qRT-PCR
	Bna10	GTCATCCTCTCCTCCATCGTC	Bna34REMA3	BnaA08g30700 rv qRT-PCR
	Bna11	TGCTGTGAGTGATGATGAATC	BnaREM34C3	BnaC03g77300 fw qRT-PCR
	Bna12	GCTCATTAAACGACACAACAG	BnaREM34C3	BnaC03g77300 rv qRT-PCR
	Bna13	AGAGATTCGCCCGTGGATG	BnaREM37C1	BnaC07g43390 fw qRT-PCR
	Bna14	TCTGCTGAGTGAATCTGCGT	BnaREM37C1	BnaC07g43390 rv qRT-PCR
	Bna21	GGAAGCTCCTGGAATCCATGAGA	BnaACTIN-7	BnaACTIN-7 fw qRT-PCR
	Bna22	TCTTTGCTCATACGGTCAGCAATTCC	BnaACTIN-7	BnaACTIN-7 rv qRT-PCR
	Bna23	TGAAAGATGGCCGATGGTGA	BnaACTIN-7	BnaACTIN-7 fw qRT-PCR + intron
	Bna24	GTGCCTAGGACGACCAACAA	BnaACTIN-7	BnaACTIN-7 rv qRT-PCR + intron
	Bna25	CAATCTTCATCGTAGATCTGTCCG	BnaREM37A1	BnaA03g51640 fw qRT-PCR
	Bna26	ACCGAAGCGTCTGAAGTCAG	BnaREM37A1	BnaA03g51640 rv qRT-PCR
	Bna27	ACGCTCACTGTCTTCGAAACG	BnaREM35/REM36A1	BnaA01g34850 fw qRT-PCR
	Bna28	CTCAAATCTGAAACTTTGTCCCATG	BnaREM35/REM36A1	BnaA01g34850 rv qRT-PCR
	Bna29	CAAAACCTAACAGGGCAGGC	BnaREM35/REM36C1	BnaC01g06850 fw qRT-PCR
	Bna30	ATGCATGAGTACGGCGAGAG	BnaREM35/REM36C1	BnaC01g06850 rv qRT-PCR
	Bna34	GGGGACAAGTTTGTACAAAAAAGCAGGCTTCATGGTGGTTCCTCCTCCAAAAC	BnaREM34A1	BnaA01g34820 fw GW for Nterm fusion
	Bna35	GGGGACCACTTTGTACAAGAAAGCTGGGTCTAAACCAGATTATTGTTGAG	BnaREM34A1	BnaA01g34820 rv GW with STOP
	Bna36	GGGGACAAGTTTGTACAAAAAAGCAGGCTtcATGGCGACTTCTCCAAAATCG	BnaREM35/REM36A1	BnaA01g34850 fw GW for Nterm fusion
	Bna37	GGGGACCACTTTGTACAAGAAAGCTGGGTTTACTTGAAGAATTTGTTGAC	BnaREM35/REM36A1	BnaA01g34850 rv GW with STOP
	Bna38	GGGGACAAGTTTGTACAAAAAAGCAGGCTtcATGGTGGATCCAGTTATGGC	BnaREM37A1	BnaA03g51640 fw GW for Nterm fusion
	Bna39	GGGGACCACTTTGTACAAGAAAGCTGGGTTTAGACTTGATTGATGTTGAAG	BnaREM37A1	BnaA03g51640 rv GW with STOP
	Bna40	GGGGACAAGTTTGTACAAAAAAGCAGGCTtcATGACTATTCCTCCTACATTTTC	BnaREM34A3	BnaA08g30700 fw GW for Nterm fusion
	Bna41	GGGGACCACTTTGTACAAGAAAGCTGGGTTTACACCaGATTATTGTTGAG	BnaREM34A3	BnaA08g30700 rv GW with STOP
	Bna42	TAATACGACTCACTATAGGG ACACCAACTCTTGTGCAGTCC	BnaREM35/REM36A1	BnaA01g34850 rv +T7 tail in situ hybridization (fw Bna27)
	Bna45	TAATACGACTCACTATAGGG TCTGCTGAGTGAATCTGCGT	BnaREM37C1	BnaC07g43390/BnaA03g51640 rv +T7 tail in situ hybridization (fw Bna13)
	Bna46	TAATACGACTCACTATAGGG CTGTTTGAAACCCTAGTGCATC	BnaREM34_1 C/A	BnaA01g34820/BnaC01g06860 rv + T7 tail in situ hybridization(FW Bna3)
	Bna47	GAATGACTCATTCGTGTTGGAG	BnaREM34A2	BnaA01g34830 fw in situ hybridization
	Bna48	TAATACGACTCACTATAGGG CTGTTTAAAACCCTAGCGTGTC	BnaREM34A2	BnaA01g34830 rv + T7 tail in situ hybridization (FW Bna47)
	Bna49	TAATACGACTCACTATAGGG GTCATCCTCTCCTCCATCGTC	BnaREM34_3 A/C	BnaA08g30700/BnaC03g77300 rv + T7 tail in situ hybridization(FW Bna9)
	Bna52	TAATACGACTCACTATAGGG ACAGACGGCCATGTTCCTCC	BnaREM35/REM36C1	BnaC01g06850 rv +T7 tail in situ hybridization (fw Bna29)
	Bna61	TGGAAGCGGAAGACCTCG	BnaREM34_3 C/A	C03g77300 in situ hybridization -BnaA08g30700/BnaC03g77300 probe n2 fw
	Bna62	TAATACGACTCACTATAGGG GAATGCTCAGCTTCACGTTAG	BnaREM34_3 C/A	C03g77300 + T7 tail in situ hybridization (bna61 fw) 34C3/A3 probe n2 rv
	Bna63	GTCGGATGATGTAGAAGACGAAG	BnaREM34A2	BnaA01g34830 in situ hybridization probe n2 fw
	Bna64	TAATACGACTCACTATAGGG ACGACATAACCTTAAAATCCTC	BnaREM34A2	BnaA01g34830 + T7 tail in situ hybridization probe n2 rv (fw bna63)
	bna68	TAATACGACTCACTATAGGG GTCGGATGATGTAGAAGACGAAG	BnaREM34_2 C/A	BnaA01g34830 + T7 tail in situ hybridization SENSE probe n2
	bna69	ACGACATAACCTTAAAATCCTC	BnaREM34_2 C/A	BnaA01g34830 in situ hybridization SENSE probe n2 (fw bna68)
	bna70	TAATACGACTCACTATAGGG TGGAAGCGGAAGACCTCG	BnaREM34_3 C/A	BnaC03g77300 + T7 tail in situ hybridization SENSE probe n2 fw - BnaA08g30700/BnaC03g77300 probe
	bna71	GAATGCTCAGCTTCACGTTAG	BnaREM34_3 C/A	BnaC03g77300 in situ hybridization- SENSE probe n2 rv - BnaA08g30700/BnaC03g77300 probe (fw bna70)
	bna72	TAATACGACTCACTATAGGG GAATGACTCATTCGTGTTGGAG	BnaREM34A2	BnaA01g34830 + T7 tail in situ hybridization - SENSE probe fw
	bna73	CTGTTTAAAACCCTAGCGTGTC	BnaREM34A2	BnaA01g34830 in situ hybridization SENSE probe (fw bna72)
	bna74	TAATACGACTCACTATAGGG TGTATCTGTGTCCCCTCGGT	BnaREM34_3 C/A	BnaA08g30700/BnaC03g77300 + T7 tail in situ hybridization SENSE probe fw
	bna75	GTCATCCTCTCCTCCATCGTC	BnaREM34_3 C/A	BnaA08g30700/BnaC03g77300 in situ hybridization SENSE probe rv (fw bna74)
	bna76	TAATACGACTCACTATAGGG GAATGACTCATTCGTGTTGGAG	BnaREM34_1 C/A	BnaA01g34820/BnaC01g06860 + T7 tail in situ hybridization SENSE probe fw
	bna77	CTGTTTGAAACCCTAGTGCATC	BnaREM34_1 C/A	BnaA01g34820/BnaC01g06860 in situ hybridization SENSE probe rv (fw bna76)
	bna78	TAATACGACTCACTATAGGG ACGCTCACTGTCTTCGAAACG	BnaREM35/REM36A1	BnaA01g34850 + T7 tail in situ hybridization SENSE probe fw
	bna79	ACACCAACTCTTGTGCAGTCC	BnaREM35/REM36A1	BnaA01g34850 in situ hybridization SENSE probe rv (fw bna79)
	bna80	TAATACGACTCACTATAGGG AGAGATTCGCCCGTGGATG	BnaREM37C1	BnaC07g43390/BnaA03g51640 + T7 tail in situ hybridization SENSE probe fw
	bna81	TCTGCTGAGTGAATCTGCGT	BnaREM37C1	BnaC07g43390/BnaA03g51640 in situ hybridization (fw bna80) SENSE probe rv
	bna82	TAATACGACTCACTATAGGG CAAAACCTAACAGGGCAGGC	BnaREM35/REM36C1	BnaC01g06850 + T7 tail in situ hybridization SENSE probe fw
	bna83	ACAGACGGCCATGTTCCTCC	BnaREM35/REM36C1	BnaC01g06850 in situ hybridization SENSE probe rv (fw bna81)
	RT 147	CTGTTCACGGAACCCAATTC	AtRCE1	housekeeping for RT-qPCR fw (Pribil et al, 2010)
	RT 148	GGAAAAAGGTCTGACCGACA	AtRCE1	housekeeping for RT-qPCR rv (Pribil et al, 2010)
